# Supplementary material for: First wave COVID-19 pandemic in Senegal: Epidemiological and clinical characteristics
Source: PLoS One. 2022 Sep 20;17(9):e0274783. doi: 10.1371/journal.pone.0274783 (PMC9488827; doi:10.1371/journal.pone.0274783)
Supplement: S2 File — (ZIP) [file pone.0274783.s010.zip]

Archive with 111 entries (106 files):
- Map_Creating/
- __MACOSX/._Map_Creating
- Map_Creating/.Rhistory
- Map_Creating/zone_correspondance_final.csv
- __MACOSX/Map_Creating/._zone_correspondance_final.csv
- Map_Creating/Figure4.tiff
- __MACOSX/Map_Creating/._Figure4.tiff
- Map_Creating/.DS_Store
- __MACOSX/Map_Creating/._.DS_Store
- Map_Creating/Shape_files/
- __MACOSX/Map_Creating/._Shape_files
- Map_Creating/Confirmed_Cases_by_Regions.csv
- Map_Creating/Confirmed_Cases_by_District.csv
- __MACOSX/Map_Creating/._Confirmed_Cases_by_District.csv
- Map_Creating/Map_Creating.R
- Map_Creating/Shape_files/.DS_Store
- __MACOSX/Map_Creating/Shape_files/._.DS_Store
- Map_Creating/Shape_files/SHAPE_FILES/
- __MACOSX/Map_Creating/Shape_files/._SHAPE_FILES
- Map_Creating/Shape_files/Health_districts_shapefiles/
- __MACOSX/Map_Creating/Shape_files/._Health_districts_shapefiles
- Map_Creating/Shape_files/gadm36_SEN_shp/
- __MACOSX/Map_Creating/Shape_files/._gadm36_SEN_shp
- Map_Creating/Shape_files/SHAPE_FILES/Limite_DS_20.cpg
- __MACOSX/Map_Creating/Shape_files/SHAPE_FILES/._Limite_DS_20.cpg
- Map_Creating/Shape_files/SHAPE_FILES/Limite_DS_20.shp
- __MACOSX/Map_Creating/Shape_files/SHAPE_FILES/._Limite_DS_20.shp
- Map_Creating/Shape_files/SHAPE_FILES/Limite_DS_20.sbx
- __MACOSX/Map_Creating/Shape_files/SHAPE_FILES/._Limite_DS_20.sbx
- Map_Creating/Shape_files/SHAPE_FILES/Limite_DS_20.shx
- __MACOSX/Map_Creating/Shape_files/SHAPE_FILES/._Limite_DS_20.shx
- Map_Creating/Shape_files/SHAPE_FILES/Limite_DS_20.dbf
- __MACOSX/Map_Creating/Shape_files/SHAPE_FILES/._Limite_DS_20.dbf
- Map_Creating/Shape_files/SHAPE_FILES/Limite_DS_20.prj
- __MACOSX/Map_Creating/Shape_files/SHAPE_FILES/._Limite_DS_20.prj
- Map_Creating/Shape_files/SHAPE_FILES/Limite_DS_20.sbn
- __MACOSX/Map_Creating/Shape_files/SHAPE_FILES/._Limite_DS_20.sbn
- Map_Creating/Shape_files/SHAPE_FILES/Limite_DS_20.shp.xml
- __MACOSX/Map_Creating/Shape_files/SHAPE_FILES/._Limite_DS_20.shp.xml
- Map_Creating/Shape_files/Health_districts_shapefiles/districtsanitaire_76.shp.xml
- __MACOSX/Map_Creating/Shape_files/Health_districts_shapefiles/._districtsanitaire_76.shp.xml
- Map_Creating/Shape_files/Health_districts_shapefiles/districtsanitaire_76.shp.BZV31NWHE1S0808.12560.15192.sr.lock
- __MACOSX/Map_Creating/Shape_files/Health_districts_shapefiles/._districtsanitaire_76.shp.BZV31NWHE1S0808.12560.15192.sr.lock
- Map_Creating/Shape_files/Health_districts_shapefiles/districtsanitaire_76.shp.BZV31NWHE1S0808.25084.1808.sr.lock
- __MACOSX/Map_Creating/Shape_files/Health_districts_shapefiles/._districtsanitaire_76.shp.BZV31NWHE1S0808.25084.1808.sr.lock
- Map_Creating/Shape_files/Health_districts_shapefiles/.DS_Store
- __MACOSX/Map_Creating/Shape_files/Health_districts_shapefiles/._.DS_Store
- Map_Creating/Shape_files/Health_districts_shapefiles/districtsanitaire_76.sbn
- __MACOSX/Map_Creating/Shape_files/Health_districts_shapefiles/._districtsanitaire_76.sbn
- Map_Creating/Shape_files/Health_districts_shapefiles/districtsanitaire_76.shp.BZV31NWHE1S0808.16004.18392.sr.lock
- __MACOSX/Map_Creating/Shape_files/Health_districts_shapefiles/._districtsanitaire_76.shp.BZV31NWHE1S0808.16004.18392.sr.lock
- Map_Creating/Shape_files/Health_districts_shapefiles/districtsanitaire_76.dbf
- __MACOSX/Map_Creating/Shape_files/Health_districts_shapefiles/._districtsanitaire_76.dbf
- Map_Creating/Shape_files/Health_districts_shapefiles/districtsanitaire_76.shx
- __MACOSX/Map_Creating/Shape_files/Health_districts_shapefiles/._districtsanitaire_76.shx
- Map_Creating/Shape_files/Health_districts_shapefiles/districtsanitaire_76.sbx
- __MACOSX/Map_Creating/Shape_files/Health_districts_shapefiles/._districtsanitaire_76.sbx
- Map_Creating/Shape_files/Health_districts_shapefiles/districtsanitaire_76.shp
- __MACOSX/Map_Creating/Shape_files/Health_districts_shapefiles/._districtsanitaire_76.shp
- Map_Creating/Shape_files/gadm36_SEN_shp/gadm36_SEN_4.prj
- __MACOSX/Map_Creating/Shape_files/gadm36_SEN_shp/._gadm36_SEN_4.prj
- Map_Creating/Shape_files/gadm36_SEN_shp/gadm36_SEN_2.prj
- __MACOSX/Map_Creating/Shape_files/gadm36_SEN_shp/._gadm36_SEN_2.prj
- Map_Creating/Shape_files/gadm36_SEN_shp/gadm36_SEN_3.prj
- __MACOSX/Map_Creating/Shape_files/gadm36_SEN_shp/._gadm36_SEN_3.prj
- Map_Creating/Shape_files/gadm36_SEN_shp/gadm36_SEN_1.prj
- __MACOSX/Map_Creating/Shape_files/gadm36_SEN_shp/._gadm36_SEN_1.prj
- Map_Creating/Shape_files/gadm36_SEN_shp/gadm36_SEN_0.prj
- __MACOSX/Map_Creating/Shape_files/gadm36_SEN_shp/._gadm36_SEN_0.prj
- Map_Creating/Shape_files/gadm36_SEN_shp/gadm36_SEN_4.cpg
- __MACOSX/Map_Creating/Shape_files/gadm36_SEN_shp/._gadm36_SEN_4.cpg
- Map_Creating/Shape_files/gadm36_SEN_shp/gadm36_SEN_4.shp
- __MACOSX/Map_Creating/Shape_files/gadm36_SEN_shp/._gadm36_SEN_4.shp
- Map_Creating/Shape_files/gadm36_SEN_shp/gadm36_SEN_4.shx
- __MACOSX/Map_Creating/Shape_files/gadm36_SEN_shp/._gadm36_SEN_4.shx
- Map_Creating/Shape_files/gadm36_SEN_shp/gadm36_SEN_2.cpg
- __MACOSX/Map_Creating/Shape_files/gadm36_SEN_shp/._gadm36_SEN_2.cpg
- Map_Creating/Shape_files/gadm36_SEN_shp/gadm36_SEN_2.shp
- __MACOSX/Map_Creating/Shape_files/gadm36_SEN_shp/._gadm36_SEN_2.shp
- Map_Creating/Shape_files/gadm36_SEN_shp/gadm36_SEN_1.shx
- __MACOSX/Map_Creating/Shape_files/gadm36_SEN_shp/._gadm36_SEN_1.shx
- Map_Creating/Shape_files/gadm36_SEN_shp/gadm36_SEN_0.shx
- __MACOSX/Map_Creating/Shape_files/gadm36_SEN_shp/._gadm36_SEN_0.shx
- Map_Creating/Shape_files/gadm36_SEN_shp/gadm36_SEN_3.shp
- __MACOSX/Map_Creating/Shape_files/gadm36_SEN_shp/._gadm36_SEN_3.shp
- Map_Creating/Shape_files/gadm36_SEN_shp/gadm36_SEN_3.cpg
- __MACOSX/Map_Creating/Shape_files/gadm36_SEN_shp/._gadm36_SEN_3.cpg
- Map_Creating/Shape_files/gadm36_SEN_shp/gadm36_SEN_1.cpg
- __MACOSX/Map_Creating/Shape_files/gadm36_SEN_shp/._gadm36_SEN_1.cpg
- Map_Creating/Shape_files/gadm36_SEN_shp/gadm36_SEN_1.shp
- __MACOSX/Map_Creating/Shape_files/gadm36_SEN_shp/._gadm36_SEN_1.shp
- Map_Creating/Shape_files/gadm36_SEN_shp/gadm36_SEN_2.shx
- __MACOSX/Map_Creating/Shape_files/gadm36_SEN_shp/._gadm36_SEN_2.shx
- Map_Creating/Shape_files/gadm36_SEN_shp/gadm36_SEN_3.shx
- __MACOSX/Map_Creating/Shape_files/gadm36_SEN_shp/._gadm36_SEN_3.shx
- Map_Creating/Shape_files/gadm36_SEN_shp/gadm36_SEN_0.shp
- __MACOSX/Map_Creating/Shape_files/gadm36_SEN_shp/._gadm36_SEN_0.shp
- Map_Creating/Shape_files/gadm36_SEN_shp/gadm36_SEN_0.cpg
- __MACOSX/Map_Creating/Shape_files/gadm36_SEN_shp/._gadm36_SEN_0.cpg
- Map_Creating/Shape_files/gadm36_SEN_shp/gadm36_SEN_0.dbf
- __MACOSX/Map_Creating/Shape_files/gadm36_SEN_shp/._gadm36_SEN_0.dbf
- Map_Creating/Shape_files/gadm36_SEN_shp/gadm36_SEN_1.dbf
- __MACOSX/Map_Creating/Shape_files/gadm36_SEN_shp/._gadm36_SEN_1.dbf
- Map_Creating/Shape_files/gadm36_SEN_shp/license.txt
- __MACOSX/Map_Creating/Shape_files/gadm36_SEN_shp/._license.txt
- Map_Creating/Shape_files/gadm36_SEN_shp/gadm36_SEN_3.dbf
- __MACOSX/Map_Creating/Shape_files/gadm36_SEN_shp/._gadm36_SEN_3.dbf
- Map_Creating/Shape_files/gadm36_SEN_shp/gadm36_SEN_2.dbf
- __MACOSX/Map_Creating/Shape_files/gadm36_SEN_shp/._gadm36_SEN_2.dbf
- Map_Creating/Shape_files/gadm36_SEN_shp/gadm36_SEN_4.dbf
- __MACOSX/Map_Creating/Shape_files/gadm36_SEN_shp/._gadm36_SEN_4.dbf
