# Supplementary material for: First wave COVID-19 pandemic in Senegal: Epidemiological and clinical characteristics
Source: PLoS One. 2022 Sep 20;17(9):e0274783. doi: 10.1371/journal.pone.0274783 (PMC9488827; doi:10.1371/journal.pone.0274783)
Supplement: S2 File — (ZIP) [file pone.0274783.s010.zip › Map_Creating/zone_correspondance_final.csv]

REGION	CodeRegion	CodeDistrict	nomshape
TAMBACOUNDA	TAM	BAK	Bakel
DIOURBEL	DIO	BAM	Bambey
ZIGUINCHOR	ZIG	BIG	Bignona
KAFFRINE	KAF	BIR	Birekelane
SEDHIOU	SED	BOU	Bounkiling
DAKAR	DAK	DKC	Centre
LOUGA	LOU	COK	Coki
SAINT-LOUIS	STL	DAG	Dagana
LOUGA	LOU	DAH	Dahra
LOUGA	LOU	DAR	Darou Mousty
DAKAR	DAK	DIA	Diamniadio
TAMBACOUNDA	TAM	DIM	Dianke Makhan
FATICK	FAT	DIK	Diakhao
FATICK	FAT	DIF	Dioffior
ZIGUINCHOR	ZIG	DIL	Diouloulou
DIOURBEL	DIO	DIO	Diourbel
FATICK	FAT	FAT	Fatick
FATICK	FAT	FOU	Foundiougne
FATICK	FAT	GOS	Gossas
TAMBACOUNDA	TAM	GOU	Goudiry
SEDHIOU	SED	GOD	Goudomp
DAKAR	DAK	GUE	Guediawaye
KAOLACK	KAO	GUI	Guinguineo
THIES	THI	JOA	Joal-Fadiouth
KAFFRINE	KAF	KAF	Kaffrine
MATAM	MAT	KAN	Kanel
KAOLACK	KAO	KAO	Kaolack
LOUGA	LOU	KEB	Kebemer
KEDOUGOU	KED	KED	Kedougou
DAKAR	DAK	KMA	KEUR MASSAR
LOUGA	LOU	KMS	Keur Momar Sarr
THIES	THI	KHO	Khombole
TAMBACOUNDA	TAM	KID	Kidira
KOLDA	KOL	KOL	Kolda
TAMBACOUNDA	TAM	KMP	Koumpentoum
KAFFRINE	KAF	KOU	Koungheul
LOUGA	LOU	LIN	Linguere
LOUGA	LOU	LOU	Louga
TAMBACOUNDA	TAM	MAK	Maka Coulibantang
KAFFRINE	KAF	MHD	Malem Hodar
MATAM	MAT	MAT	Matam
DIOURBEL	DIO	MBK	Mbacke
DAKAR	DAK	MBA	MBAO
THIES	THI	MBO	Mbour
THIES	THI	MEK	Meckhe
KOLDA	KOL	MYF	Medina Yoro Foulah
KAOLACK	KAO	NDO	Ndoffane
FATICK	FAT	NIA	Niakhar
KAOLACK	KAO	NIO	Nioro Du Rip
DAKAR	DAK	DKN	Nord
DAKAR	DAK	DKO	Ouest
ZIGUINCHOR	ZIG	OUS	Oussouye
FATICK	FAT	PAS	Passy
SAINT-LOUIS	STL	PET	Pete
DAKAR	DAK	PIK	Pikine
SAINT-LOUIS	STL	POD	Podor
THIES	THI	POP	Popenguine
THIES	THI	POU	Pout
MATAM	MAT	RAN	Ranerou
SAINT-LOUIS	STL	RTL	Richard-Toll
DAKAR	DAK	RUF	Rufisque
SAINT-LOUIS	STL	STL	Saint-Louis
LOUGA	LOU	SAK	Sakal
KEDOUGOU	KED	SAL	Salemata
KEDOUGOU	KED	SAR	Saraya
SEDHIOU	SED	SED	Sedhiou
FATICK	FAT	SOK	Sokone
DAKAR	DAK	DKS	Sud
TAMBACOUNDA	TAM	TAM	Tambacounda
THIES	THI	THD	Thiadiaye
THIES	THI	THI	Thies
MATAM	MAT	TIL	Thilogne
THIES	THI	TIV	Tivaouane
DIOURBEL	DIO	TOU	Touba
KOLDA	KOL	VEL	Velingara
DAKAR	DAK	YEU	Yeumbeul
ZIGUINCHOR	ZIG	ZIG	Ziguinchor
DAKAR	DAK	SAN	Sangalkam
ZIGUINCHOR	ZIG	TKE	Thionk-Essyl
