# Supplementary material for: First wave COVID-19 pandemic in Senegal: Epidemiological and clinical characteristics
Source: PLoS One. 2022 Sep 20;17(9):e0274783. doi: 10.1371/journal.pone.0274783 (PMC9488827; doi:10.1371/journal.pone.0274783)
Supplement: S2 File — (ZIP) [file pone.0274783.s010.zip › Map_Creating/Confirmed_Cases_by_Regions.csv]

nb.confirm.cases	id
10550	DAKAR
635	DIOURBEL
90	FATICK
16	KAFFRINE
191	KAOLACK
179	KEDOUGOU
192	KOLDA
53	LOUGA
39	MATAM
252	SAINT-LOUIS
123	SEDHIOU
115	TAMBACOUNDA
36	THIES
560	ZIGUINCHOR
