# Supplementary material for: First wave COVID-19 pandemic in Senegal: Epidemiological and clinical characteristics
Source: PLoS One. 2022 Sep 20;17(9):e0274783. doi: 10.1371/journal.pone.0274783 (PMC9488827; doi:10.1371/journal.pone.0274783)
Supplement: S2 File — (ZIP) [file pone.0274783.s010.zip › Map_Creating/Confirmed_Cases_by_District.csv]

CodeDistrict	nb.confirm.cases	id	REGION	CodeRegion	nomshape
DIA	221	DIAMNIADIO	DAKAR	DAK	Diamniadio
DKC	2116	DAKAR-CENTRE	DAKAR	DAK	Centre
DKN	1338	DAKAR-NORD	DAKAR	DAK	Nord
DKO	2169	DAKAR-OUEST	DAKAR	DAK	Ouest
DKS	2249	DAKAR-SUD	DAKAR	DAK	Sud
GUE	817	GUEDIAWAYE	DAKAR	DAK	Guediawaye
KMA	240	KEUR-MASSAR	DAKAR	DAK	KEUR MASSAR
MBA	504	MBAO	DAKAR	DAK	MBAO
PIK	177	PIKINE	DAKAR	DAK	Pikine
RUF	393	RUFISQUE	DAKAR	DAK	Rufisque
SAN	198	SANGALKAM	DAKAR	DAK	Sangalkam
YEU	128	YEUMBEUL	DAKAR	DAK	Yeumbeul
BAM	12	BAMBEY	DIOURBEL	DIO	Bambey
DIO	47	DIOURBEL	DIOURBEL	DIO	Diourbel
MBK	36	MBACKE	DIOURBEL	DIO	Mbacke
TOU	540	TOUBA	DIOURBEL	DIO	Touba
DIF	2	DIOFFIOR	FATICK	FAT	Dioffior
DIK	0	DIAKHAO	FATICK	FAT	Diakhao
FAT	67	FATICK	FATICK	FAT	Fatick
FOU	0	FOUNDIOUGNE	FATICK	FAT	Foundiougne
GOS	2	GOSSASS	FATICK	FAT	Gossas
NIA	3	NIAKHAR	FATICK	FAT	Niakhar
PAS	7	PASSY	FATICK	FAT	Passy
SOK	9	SOKONE	FATICK	FAT	Sokone
BIR	2	BIRKELANE	KAFFRINE	KAF	Birekelane
KAF	8	KAFFRINE	KAFFRINE	KAF	Kaffrine
KOU	6	KOUNGUEUL	KAFFRINE	KAF	Koungheul
MHD	0	MALEM-HODDAR	KAFFRINE	KAF	Malem Hodar
GUI	5	GUINGUINEO	KAOLACK	KAO	Guinguineo
KAO	159	KAOLACK	KAOLACK	KAO	Kaolack
NDO	2	NDOFFANE	KAOLACK	KAO	Ndoffane
NIO	25	NIORO DU RIP	KAOLACK	KAO	Nioro Du Rip
KED	115	KEDOUGOU	KEDOUGOU	KED	Kedougou
SAL	1	SALEMATA	KEDOUGOU	KED	Salemata
SAR	63	SARAYA	KEDOUGOU	KED	Saraya
KOL	121	KOLDA	KOLDA	KOL	Kolda
MYF	0	MEDINA-YORO-FOULAH	KOLDA	KOL	Medina Yoro Foulah
VEL	71	VELINGARA	KOLDA	KOL	Velingara
COK	3	COKI	LOUGA	LOU	Coki
DAH	0	DAHRA	LOUGA	LOU	Dahra
DAR	1	DAROU-MOUSTY	LOUGA	LOU	Darou Mousty
KEB	4	KEBEMER	LOUGA	LOU	Kebemer
KMS	0	KEUR-MOMAR-SARR	LOUGA	LOU	Keur Momar Sarr
LIN	7	LINGUERE	LOUGA	LOU	Linguere
LOU	37	LOUGA	LOUGA	LOU	Louga
SAK	1	SAKAL	LOUGA	LOU	Sakal
KAN	4	KANEL	MATAM	MAT	Kanel
MAT	32	MATAM	MATAM	MAT	Matam
RAN	1	RANEROU	MATAM	MAT	Ranerou
TIL	2	THILOGNE	MATAM	MAT	Thilogne
DAG	2	DAGANA	SAINT-LOUIS	STL	Dagana
PET	0	PETE	SAINT-LOUIS	STL	Pete
POD	3	PODOR	SAINT-LOUIS	STL	Podor
RTL	70	RICHARD-TOLL	SAINT-LOUIS	STL	Richard-Toll
STL	177	SAINT-LOUIS	SAINT-LOUIS	STL	Saint-Louis
BOU	25	BOUNKILING	SEDHIOU	SED	Bounkiling
GOD	72	GOUDIRY	SEDHIOU	SED	Goudomp
SED	98	SEDHIOU	SEDHIOU	SED	Sedhiou
BAK	0	BAKEL	TAMBACOUNDA	TAM	Bakel
DIM	0	DIANKHEMAKHAN	TAMBACOUNDA	TAM	Dianke Makhan
GOU	0	GOUDOMP	TAMBACOUNDA	TAM	Goudiry
KID	0	KIDIRA	TAMBACOUNDA	TAM	Kidira
KMP	0	KOUPENTOUM	TAMBACOUNDA	TAM	Koumpentoum
MAK	1	MAKACOULIBANTANG	TAMBACOUNDA	TAM	Maka Coulibantang
TAM	42	TAMBACOUNDA	TAMBACOUNDA	TAM	Tambacounda
JOA	0	JOAL	THIES	THI	Joal-Fadiouth
KHO	0	KHOMBOLE	THIES	THI	Khombole
MBO	17	MBOUR	THIES	THI	Mbour
MEK	0	MEKHE	THIES	THI	Meckhe
POP	3	POPENGUINE	THIES	THI	Popenguine
POU	0	POUT	THIES	THI	Pout
THD	0	THIADIAYE	THIES	THI	Thiadiaye
THI	16	THIES	THIES	THI	Thies
TIV	0	TIVAOUANE	THIES	THI	Tivaouane
BIG	104	BIGNONA	ZIGUINCHOR	ZIG	Bignona
DIL	5	DIOULOULOU	ZIGUINCHOR	ZIG	Diouloulou
OUS	21	OUSSOUYE	ZIGUINCHOR	ZIG	Oussouye
TKE	12	THIONCK-ESSYL	ZIGUINCHOR	ZIG	Thionk-Essyl
ZIG	418	ZIGUINCHOR	ZIGUINCHOR	ZIG	Ziguinchor
