# Supplementary material for: First wave COVID-19 pandemic in Senegal: Epidemiological and clinical characteristics
Source: PLoS One. 2022 Sep 20;17(9):e0274783. doi: 10.1371/journal.pone.0274783 (PMC9488827; doi:10.1371/journal.pone.0274783)
Supplement: S2 File — (ZIP) [file pone.0274783.s010.zip › Map_Creating/Map_Creating.R]

rm(list=ls())
#----------------------------
library(Hmisc)
library(rgeos)
library(rgdal)
library(ggplot2)
library(RColorBrewer)
library(scales)
library(Rmisc)
library(ggsn)
library(gridExtra)
library(ggmap)# theme_nothin


#----------------------------
#------------------ setting path
path = "/Users/maryam/Documents/Work/Data_From/CoVid_19/Papier_Descriptif_1ereVague/Plos One/Analysis_Wave1/"
setwd(path)

#------------------ loading aggregated data
# ___________________________________________________________________________________________________
# ______________________________                CARTOGRAPHY                        __________________
# ______________________________ Spatial distribution of COVID-19 cases in Senegal __________________
# ___________________________________________________________________________________________________

# ******************************* directories and data ********************** #
dsn = paste0(path, "Shape_files/SHAPE_FILES")
dsn1=paste0(path,"Shape_files/gadm36_SEN_shp")
SEN <- readOGR(dsn = dsn1, layer = "gadm36_SEN_1", verbose = FALSE)
Sn <- readOGR(dsn = dsn, layer = "Limite_DS_20", verbose = FALSE)
zoneSanitaire <- read.table(paste0(path,"zone_correspondance_final.csv"),
                                  header = TRUE, sep=",")

# systeme de projection longlat pour les districts
wgs84 <- "+proj=longlat +ellps=WGS84 +datum=WGS84 +no_defs"
Sn <- spTransform(Sn,CRS(wgs84))  # changement de systeme de projection de Sn


################### some manips 
SEN@data$NAME_1 = toupper(SEN@data$NAME_1)

#---------------------------------------------------------------- senegal region
mydataSEN <- read.csv2("Confirmed_Cases_by_Regions.csv")

########### convert to dataframe
centroids <- cbind(Sn$NAME,as.data.frame(coordinates(Sn)))
names(centroids) <- c("District","Long", "Lat") 

SENTab <- fortify(SEN, region = "NAME_1")
SENTab$id[SENTab$id == "THIÈS"] <- "THIES"
SENTab$id[SENTab$id == "SÉDHIOU"] <- "SEDHIOU" 
SENTab$id[SENTab$id == "KÉDOUGOU"] <- "KEDOUGOU"
finalSEN <-merge(SENTab, mydataSEN, by="id", all.x=TRUE)
finalSEN.plot <- finalSEN[order(finalSEN$order), ] 

# ##### centroids for regions ,
Centroids <- as.data.frame(coordinates(SEN))
names(Centroids) <- c("Longitude", "Latitude") 
Centroids$id <- SEN$NAME_1
Centroids <- as.data.frame(Centroids)

#------------------------------------------------------------
#-------------------------------------------  District level
#------------------------------------------------------------
mydata <- read.csv2("Confirmed_Cases_by_District.csv")
mydata$id = toupper(mydata$id)

# shapefile to dataframe
Sntable <- fortify(Sn, region = "NAME")
Sntable$id[Sntable$id == "DIANKHEMAKHAN"] = "DIANKHE-MAKHAN" 
Sntable$id[Sntable$id == "NIORO DU RIP"] = "NIORO-DU-RIP" 
Sntable$id[Sntable$id == "DIANKHEMAKHAN"] = "DIANKHE-MAKHAN" 
Sntable$id[Sntable$id == "MAKACOULIBANTANG"] = "MAKA-COULIBANTANG"
Sntable$id[Sntable$id == "JOAL"] = "JOAL-FADHIOUTH"

final <-merge(Sntable, mydata, by="id", all.x=TRUE)
final.plot <- final[order(final$order), ] 

##### recuperer les centroids pour les lables ,
centroids <- as.data.frame(coordinates(Sn))
names(centroids) <- c("Longitude", "Latitude") 
centroids$id <- Sn$NAME
centroids <- as.data.frame(centroids)
Centroid <- merge(centroids, mydata, by="id", all.x = TRUE)

Pas = c(1,10,50,100,200,300,400,500,1000,max(mydata$nb.confirm.cases)+1)

### cartographier
Dakar = ggplot() + 
  geom_polygon(data = final.plot[which(final.plot$REGION == "DAKAR"),], 
               aes(x = long, y = lat, group = group, fill = cut(nb.confirm.cases, breaks=Pas, right=FALSE)),                
               color = "black", size=.1, lty=2) +
  coord_map()+theme_bw()+
  theme(panel.grid.major = element_blank(), panel.grid.minor = element_blank())+
  ggtitle("Dakar")+
  theme(plot.title = element_text(hjust = 0.5))+
  scale_fill_brewer("Number of cases", palette="Reds", drop=FALSE)+
  with(Centroid[which(Centroid$REGION=="DAKAR"),], annotate(geom="text", x = Longitude, y= Latitude, label = CodeDistrict, size = 2)) +
  theme(legend.position="none")
  
p1 = plot(Dakar)


# remove dakar disctrict names
Centroid$CodeDistrict[Centroid$REGION == "DAKAR"] = NA

Senegal = ggplot() + 
          geom_polygon(data = final.plot, 
               aes(x = long, y = lat, group = group, fill = cut(nb.confirm.cases, breaks=Pas, right=FALSE)),                
               color = "black", size=.1, lty=2) +
         geom_path(data = finalSEN.plot, 
            aes(x = long, y = lat, group = group),                
            color = "black", size=0.75) +
        coord_map()+theme_bw()+
        geom_sf()+
        coord_sf(crs = "+proj=longlat +ellps=WGS84 +datum=WGS84 +no_defs")+
        geom_rect(data = final.plot, aes(xmin = -17.57, xmax = -17.1, ymin = 14.55, ymax = 14.9, fill=NA), color = "black")+
        theme(panel.grid.major = element_blank(), panel.grid.minor = element_blank())+
        ggtitle("Senegal")+
        theme(plot.title = element_text(hjust = 0.5))+
        scale_fill_brewer("Number of cases", palette="Reds", drop = FALSE)+
        with(Centroid, annotate(geom="text", x = Longitude, y= Latitude, label = CodeDistrict, size = 2)) +
        geom_label_repel(data = Centroids, 
                   aes(x = Longitude, y = Latitude, label = id), 
                   color = "black", 
                   fontface = "bold", 	
                   size = 2, force = 2)+
  north(data = final.plot, location = "topright", symbol = 16, scale=.2)+
        scalebar(final.plot, dist = 100, dist_unit = "km", border.size = .1,
                 st.size=2, height=0.01, transform = TRUE)

p2 = plot(Senegal)  

#------------------------------------------------------ displaying multiple maps

Text <- "DIA = Diamniadio; DKC = Dakar-Centre; DKN= Dakar-Nord; DKO = Dakar-Ouest; DKS = Dakar-Sud; GUE = Guediawaye; KMA = Keur Massar; MBA = Mbao; PIK = Pikine; RUF = Rufisque; SAN = Sangalkam; YEU = Yeumbeul; BAM = Bambey; DIO = Diourbel; MBK = Mbacke; TOU = Touba; \nDIF = Dioffior; DIK = Diakhao; FAT = Fatick; FOU = Foundiougne; GOS =Gossas; NIA = Niakhar; PAS = Passy; SOK = Sokone; BIR = Birkelane; KAF = Kaffrine; KOU = Koungheul; MHD = Malem Hodar; GUI = Guinguineo; KAO = Kaolack; NDO = Ndoffane; NIO = Nioro Du Rip; KED = Kedougou; \nSAL = Salemata; SAR = Saraya; KOL = Kolda; MYF = Medina Yoro Foulah; VEL = Velingara; COK = Coki; DAH = Dahra; DAR = Darou Mousty;KEB = Kebemer; KMS = Keur Momar Sarr; LIN = Linguere; LOU = Louga; SAK = Sakal; KAN = Kanel; MAT = Matam; RAN = Ranerou; TIL = Thilogne; \nDAG = Dagana; PET = Pete; POD = Podor; RTL = Richard-Toll; STL = Saint-Louis; BOU = Bounkiling; GOD = Goudomp; SED = Sedhiou; BAK = Bakel; DIM = Dianke Makhan; GOU = Goudiry; KID = Kidira; KMP = Koumpentoum; MAK = Maka Coulibantang; TAM = Tambacounda; JOA = Joal-Fadiouth; \nKHO = Khombole; MBO = Mbour; MEK = Meckhe; POP = Popenguine; POU = Pout; THD = Thiadiaye; THI = Thies; TIV = Tivaouane; BIG = Bignona; DIL = Diouloulou; OUS = Oussouye; TKE = Thionk-Essyl; ZIG = Ziguinchor"

p = grid.arrange(
            p1,
            p2,
            ncol = 2,
            widths = c(1, 2),
            bottom = textGrob(
                     Text,
                gp = gpar(fontsize = 8),
                x = 0,
                y = 0.5,
               just = "left"
              )
            )

ggsave("/Users/maryam/Documents/Work/Data_From/CoVid_19/Papier_Descriptif_1ereVague/Plos One/Analysis_Wave1/Figure4.tiff",
       p, units="in", width=15, height=9, dpi=300, compression = 'lzw')
