# Supplementary material for: First wave COVID-19 pandemic in Senegal: Epidemiological and clinical characteristics
Source: PLoS One. 2022 Sep 20;17(9):e0274783. doi: 10.1371/journal.pone.0274783 (PMC9488827; doi:10.1371/journal.pone.0274783)
Supplement: S2 File — (ZIP) [file pone.0274783.s010.zip › Map_Creating/Shape_files/SHAPE_FILES/Limite_DS_20.prj]

PROJCS["WGS_1984_UTM_Zone_28N",GEOGCS["GCS_WGS_1984",DATUM["D_WGS_1984",SPHEROID["WGS_1984",6378137.0,298.257223563]],PRIMEM["Greenwich",0.0],UNIT["Degree",0.0174532925199433]],PROJECTION["Transverse_Mercator"],PARAMETER["false_easting",500000.0],PARAMETER["false_northing",0.0],PARAMETER["central_meridian",-15.0],PARAMETER["scale_factor",0.9996],PARAMETER["latitude_of_origin",0.0],UNIT["Meter",1.0]]
