# Supplementary material for: First wave COVID-19 pandemic in Senegal: Epidemiological and clinical characteristics
Source: PLoS One. 2022 Sep 20;17(9):e0274783. doi: 10.1371/journal.pone.0274783 (PMC9488827; doi:10.1371/journal.pone.0274783)
Supplement: S2 File — (ZIP) [file pone.0274783.s010.zip › Map_Creating/Shape_files/Health_districts_shapefiles/districtsanitaire_76.shp.xml]

<?xml version="1.0"?>
<!--<!DOCTYPE metadata SYSTEM "http://www.esri.com/metadata/esriprof80.dtd">-->
<metadata xml:lang="fr"><Esri><CreaDate>20120713</CreaDate><CreaTime>10445800</CreaTime><SyncOnce>FALSE</SyncOnce><SyncDate>20110804</SyncDate><SyncTime>17431200</SyncTime><ModDate>20110804</ModDate><ModTime>17431200</ModTime><MetaID>{0080C76B-DEB1-4B1D-992E-C145A44A8A19}</MetaID></Esri><idinfo><native Sync="TRUE"> Version 6.1 (Build 7600) ; ESRI ArcCatalog 9.2.0.1324</native><descript><langdata Sync="TRUE">fr</langdata><abstract>REQUIRED: A brief narrative summary of the data set.</abstract><purpose>REQUIRED: A summary of the intentions with which the data set was developed.</purpose></descript><citation><citeinfo><origin>REQUIRED: The name of an organization or individual that developed the data set.</origin><pubdate>REQUIRED: The date when the data set is published or otherwise made available for release.</pubdate><title Sync="TRUE">districtsanitaire_75</title><ftname Sync="TRUE">districtsanitaire_75</ftname><geoform Sync="TRUE">vector digital data</geoform><onlink Sync="TRUE"></onlink></citeinfo></citation><timeperd><current>REQUIRED: The basis on which the time period of content information is determined.</current><timeinfo><sngdate><caldate>REQUIRED: The year (and optionally month, or month and day) for which the data set corresponds to the ground.</caldate></sngdate></timeinfo></timeperd><status><progress>REQUIRED: The state of the data set.</progress><update>REQUIRED: The frequency with which changes and additions are made to the data set after the initial data set is completed.</update></status><spdom><bounding><westbc Sync="TRUE">REQUIRED: Western-most coordinate of the limit of coverage expressed in longitude.</westbc><eastbc Sync="TRUE">REQUIRED: Eastern-most coordinate of the limit of coverage expressed in longitude.</eastbc><northbc Sync="TRUE">REQUIRED: Northern-most coordinate of the limit of coverage expressed in latitude.</northbc><southbc Sync="TRUE">REQUIRED: Southern-most coordinate of the limit of coverage expressed in latitude.</southbc></bounding><lboundng><leftbc Sync="TRUE">-17.530417</leftbc><rightbc Sync="TRUE">-11.342470</rightbc><bottombc Sync="TRUE">12.307860</bottombc><topbc Sync="TRUE">16.693712</topbc></lboundng></spdom><keywords><theme><themekt>REQUIRED: Reference to a formally registered thesaurus or a similar authoritative source of theme keywords.</themekt><themekey>REQUIRED: Common-use word or phrase used to describe the subject of the data set.</themekey></theme></keywords><accconst>REQUIRED: Restrictions and legal prerequisites for accessing the data set.</accconst><useconst>REQUIRED: Restrictions and legal prerequisites for using the data set after access is granted.</useconst><natvform Sync="TRUE">Shapefile</natvform></idinfo><dataIdInfo><envirDesc Sync="TRUE"> Version 6.1 (Build 7600) ; ESRI ArcCatalog 9.2.0.1324</envirDesc><dataLang><languageCode Sync="TRUE" value="fr"></languageCode></dataLang><idCitation><resTitle Sync="TRUE">districtsanitaire_75</resTitle><presForm><PresFormCd Sync="TRUE" value="005"></PresFormCd></presForm></idCitation><spatRpType><SpatRepTypCd Sync="TRUE" value="001"></SpatRepTypCd></spatRpType><dataExt><geoEle><GeoBndBox esriExtentType="native"><westBL Sync="TRUE">-17.530417</westBL><eastBL Sync="TRUE">-11.34247</eastBL><northBL Sync="TRUE">16.693712</northBL><southBL Sync="TRUE">12.30786</southBL><exTypeCode Sync="TRUE">1</exTypeCode></GeoBndBox></geoEle></dataExt></dataIdInfo><metainfo><langmeta Sync="TRUE">fr</langmeta><metstdn Sync="TRUE">FGDC Content Standards for Digital Geospatial Metadata</metstdn><metstdv Sync="TRUE">FGDC-STD-001-1998</metstdv><mettc Sync="TRUE">local time</mettc><metextns><onlink Sync="TRUE">http://www.esri.com/metadata/esriprof80.html</onlink><metprof Sync="TRUE">ESRI Metadata Profile</metprof></metextns><metc><cntinfo><cntorgp><cntper>REQUIRED: The person responsible for the metadata information.</cntper><cntorg>REQUIRED: The organization responsible for the metadata information.</cntorg></cntorgp><cntaddr><addrtype>REQUIRED: The mailing and/or physical address for the organization or individual.</addrtype><city>REQUIRED: The city of the address.</city><state>REQUIRED: The state or province of the address.</state><postal>REQUIRED: The ZIP or other postal code of the address.</postal></cntaddr><cntvoice>REQUIRED: The telephone number by which individuals can speak to the organization or individual.</cntvoice></cntinfo></metc><metd Sync="TRUE">20110804</metd></metainfo><mdLang><languageCode Sync="TRUE" value="fr"></languageCode></mdLang><mdStanName Sync="TRUE">ISO 19115 Geographic Information - Metadata</mdStanName><mdStanVer Sync="TRUE">DIS_ESRI1.0</mdStanVer><mdChar><CharSetCd Sync="TRUE" value="004"></CharSetCd></mdChar><mdHrLv><ScopeCd Sync="TRUE" value="005"></ScopeCd></mdHrLv><mdHrLvName Sync="TRUE">dataset</mdHrLvName><distinfo><resdesc Sync="TRUE">Downloadable Data</resdesc><stdorder><digform><digtinfo><transize Sync="TRUE">0.971</transize><dssize Sync="TRUE">0.971</dssize></digtinfo></digform></stdorder></distinfo><distInfo><distributor><distorTran><onLineSrc><orDesc Sync="TRUE">002</orDesc><linkage Sync="TRUE">file://</linkage><protocol Sync="TRUE">Local Area Network</protocol></onLineSrc><transSize Sync="TRUE">0.971</transSize></distorTran><distorFormat><formatName Sync="TRUE">Shapefile</formatName></distorFormat></distributor></distInfo><spdoinfo><direct Sync="TRUE">Vector</direct><ptvctinf><esriterm Name="districtsanitaire_75"><efeatyp Sync="TRUE">Simple</efeatyp><efeageom Sync="TRUE">Polygon</efeageom><esritopo Sync="TRUE">FALSE</esritopo><efeacnt Sync="TRUE">75</efeacnt><spindex Sync="TRUE">TRUE</spindex><linrefer Sync="TRUE">FALSE</linrefer></esriterm><sdtsterm Name="districtsanitaire_75"><sdtstype Sync="TRUE">G-polygon</sdtstype><ptvctcnt Sync="TRUE">75</ptvctcnt></sdtsterm></ptvctinf></spdoinfo><spatRepInfo><VectSpatRep><topLvl><TopoLevCd Sync="TRUE" value="001"></TopoLevCd></topLvl><geometObjs Name="districtsanitaire_75"><geoObjTyp><GeoObjTypCd Sync="TRUE" value="001"></GeoObjTypCd></geoObjTyp><geoObjCnt Sync="TRUE">75</geoObjCnt></geometObjs></VectSpatRep></spatRepInfo><eainfo><detailed Name="districtsanitaire_75"><enttyp><enttypl Sync="TRUE">districtsanitaire_75</enttypl><enttypt Sync="TRUE">Feature Class</enttypt><enttypc Sync="TRUE">75</enttypc></enttyp><attr><attrlabl Sync="TRUE">FID</attrlabl><attalias Sync="TRUE">FID</attalias><attrtype Sync="TRUE">OID</attrtype><attwidth Sync="TRUE">4</attwidth><atprecis Sync="TRUE">0</atprecis><attscale Sync="TRUE">0</attscale><attrdef Sync="TRUE">Internal feature number.</attrdef><attrdefs Sync="TRUE">ESRI</attrdefs><attrdomv><udom Sync="TRUE">Sequential unique whole numbers that are automatically generated.</udom></attrdomv></attr><attr><attrlabl Sync="TRUE">Shape</attrlabl><attalias Sync="TRUE">Shape</attalias><attrtype Sync="TRUE">Geometry</attrtype><attwidth Sync="TRUE">0</attwidth><atprecis Sync="TRUE">0</atprecis><attscale Sync="TRUE">0</attscale><attrdef Sync="TRUE">Feature geometry.</attrdef><attrdefs Sync="TRUE">ESRI</attrdefs><attrdomv><udom Sync="TRUE">Coordinates defining the features.</udom></attrdomv></attr><attr><attrlabl Sync="TRUE">NAME</attrlabl><attalias Sync="TRUE">NAME</attalias><attrtype Sync="TRUE">String</attrtype><attwidth Sync="TRUE">120</attwidth></attr><attr><attrlabl Sync="TRUE">RCODE_SNIS</attrlabl><attalias Sync="TRUE">RCODE_SNIS</attalias><attrtype Sync="TRUE">String</attrtype><attwidth Sync="TRUE">5</attwidth></attr><attr><attrlabl Sync="TRUE">DCODE_SNIS</attrlabl><attalias Sync="TRUE">DCODE_SNIS</attalias><attrtype Sync="TRUE">String</attrtype><attwidth Sync="TRUE">5</attwidth></attr><attr><attrlabl Sync="TRUE">ISO_CTRY</attrlabl><attalias Sync="TRUE">ISO_CTRY</attalias><attrtype Sync="TRUE">String</attrtype><attwidth Sync="TRUE">2</attwidth></attr><attr><attrlabl Sync="TRUE">LVLID</attrlabl><attalias Sync="TRUE">LVLID</attalias><attrtype Sync="TRUE">String</attrtype><attwidth Sync="TRUE">21</attwidth></attr><attr><attrlabl Sync="TRUE">WHO_DCODE</attrlabl><attalias Sync="TRUE">WHO_DCODE</attalias><attrtype Sync="TRUE">String</attrtype><attwidth Sync="TRUE">5</attwidth></attr><attr><attrlabl Sync="TRUE">SUPERFICIE</attrlabl><attalias Sync="TRUE">SUPERFICIE</attalias><attrtype Sync="TRUE">Number</attrtype><attwidth Sync="TRUE">19</attwidth><atnumdec Sync="TRUE">4</atnumdec></attr><attr><attrlabl Sync="TRUE">NAMEMAJ</attrlabl><attalias Sync="TRUE">NAMEMAJ</attalias><attrtype Sync="TRUE">String</attrtype><attwidth Sync="TRUE">35</attwidth></attr><attr><attrlabl Sync="TRUE">MODIFYDATE</attrlabl><attalias Sync="TRUE">MODIFYDATE</attalias><attrtype Sync="TRUE">String</attrtype><attwidth Sync="TRUE">16</attwidth></attr><attr><attrlabl Sync="TRUE">AR_KM</attrlabl><attalias Sync="TRUE">AR_KM</attalias><attrtype Sync="TRUE">Number</attrtype><attwidth Sync="TRUE">16</attwidth><atnumdec Sync="TRUE">2</atnumdec></attr><attr><attrlabl Sync="TRUE">POP2007</attrlabl><attalias Sync="TRUE">POP2007</attalias><attrtype Sync="TRUE">Number</attrtype><attwidth Sync="TRUE">9</attwidth></attr><attr><attrlabl Sync="TRUE">P_DENS2007</attrlabl><attalias Sync="TRUE">P_DENS2007</attalias><attrtype Sync="TRUE">Number</attrtype><attwidth Sync="TRUE">16</attwidth><atnumdec Sync="TRUE">2</atnumdec></attr><attr><attrlabl Sync="TRUE">POP2008</attrlabl><attalias Sync="TRUE">POP2008</attalias><attrtype Sync="TRUE">Number</attrtype><attwidth Sync="TRUE">9</attwidth></attr><attr><attrlabl Sync="TRUE">MORB07</attrlabl><attalias Sync="TRUE">MORB07</attalias><attrtype Sync="TRUE">Number</attrtype><attwidth Sync="TRUE">9</attwidth><atnumdec Sync="TRUE">2</atnumdec></attr><attr><attrlabl Sync="TRUE">MORTA07</attrlabl><attalias Sync="TRUE">MORTA07</attalias><attrtype Sync="TRUE">Number</attrtype><attwidth Sync="TRUE">9</attwidth><atnumdec Sync="TRUE">2</atnumdec></attr><attr><attrlabl Sync="TRUE">DECES</attrlabl><attalias Sync="TRUE">DECES</attalias><attrtype Sync="TRUE">Number</attrtype><attwidth Sync="TRUE">9</attwidth></attr><attr><attrlabl Sync="TRUE">P_DENS2008</attrlabl><attalias Sync="TRUE">P_DENS2008</attalias><attrtype Sync="TRUE">Number</attrtype><attwidth Sync="TRUE">16</attwidth><atnumdec Sync="TRUE">2</atnumdec></attr></detailed></eainfo><mdDateSt Sync="TRUE">20110804</mdDateSt><dataqual><lineage><procstep><procdesc Sync="TRUE">Dataset copied.</procdesc><srcused Sync="TRUE"></srcused><date Sync="TRUE">20120301</date><time Sync="TRUE">14473300</time></procstep><procstep><procdesc Sync="TRUE">Dataset copied.</procdesc><srcused Sync="TRUE"></srcused><date Sync="TRUE">20120713</date><time Sync="TRUE">10445800</time></procstep></lineage></dataqual></metadata>
