# Supplementary material for: First wave COVID-19 pandemic in Senegal: Epidemiological and clinical characteristics
Source: PLoS One. 2022 Sep 20;17(9):e0274783. doi: 10.1371/journal.pone.0274783 (PMC9488827; doi:10.1371/journal.pone.0274783)
Supplement: S2 File — (ZIP) [file pone.0274783.s010.zip › Map_Creating/Shape_files/gadm36_SEN_shp/license.txt]

These data were extracted from the GADM database (www.gadm.org), version 3.4, April 2018. They can be used for non-commercial purposes only.  It is not allowed to redistribute these data, or use them for commercial purposes, without prior consent. See the website (www.gadm.org) for more information.
